# Supplementary material for: Nonequilibrium pulsed heating freezes sintering of supported metal nanocatalysts
Source: Nat Commun. 2026 Jan 23;17:1828. doi: 10.1038/s41467-026-68539-5 (PMC12920794; doi:10.1038/s41467-026-68539-5)
Supplement: Supplementary file 3 — Source Data [file 41467_2026_68539_MOESM3_ESM.xlsx]

## Sheet: Sheet1
Size of Pt NPs in Figure 2j (nm)																							Relative crystalline orders of Pt NPs in Figure 2m								Size of Pt NPs in Figure 3h (nm)												Orientation angles in Figure 3k				Eb in Figure 5d (eV Angstrom-2)
Pulsed heating											Conventional heating												Time (s)		Pulsed heating		Conventional heating				11 pulses	20 pulses	30 pulses	40 pulses	50 pulses	60 pulses	70 pulses	80 pulses	90 pulses	100 pulses			θ (degree)	Size (nm)			Pt(001)	Pt(011)	Pt(111)
100 s	200 s	300 s	400 s	500 s	600 s	700 s	810 s	920 s	1030 s		100 s	200 s	300 s	400 s	500 s	600 s	700 s	810 s	920 s	1030 s			100		71.02		53.05				2.663	2.706	1.151	1.039	1.943	1.144	1.102	1.309	1.646	1.631			9.723	2.114			-0.00685	-0.0764	-0.22978
2.327	2.268	1.334	2.867	0.871	1.674	1.39	1.469	3.296	2.606		0.708	0.52	1.039	0.68	0.899	1.21	1.331	2.077	2.544	0.68			500		81.65		66.78				1.619	0.809	1.184	1.272	1.178	2.272	2.265	2.464	2.705	1.346			11.354	1.47
1.101	0.972	2.84	1.168	1.2	0.974	2.997	0.992	1.376	0.803		0.735	0.393	0.482	0.439	0.62	1.469	0.589	1.128	1.001	0.651			810		83.27		80.85				1.039	1.57	1.809	1.767	1.963	0.981	0.816	1.116	0.622	1.953			26.498	1.54
1.276	1.117	1.151	2.833	2.794	2.854	2.69	2.84	2.66	0.913		0.708	1.607	0.68	0.555	0.589	0.555	1.001	2.647	1.193	2.619			1030		93.67		79.38				0.809	2.04	2.901	3.066	1.128	1.456	1.533	1.709	1.587	2.648			177.386	1.61
2.833	2.758	2.779	1.048	1.101	1.049	1.231	0.826	1.03	2.748		0.856	0.621	0.439	0.52	0.68	1.057	2.443	2.159	1.02	0.832			1250 (After cooling)		93.67		83.19				0.68	1.799	1.117	1.272	3.346	2.372	2.307	2.449	2.101	1.7			65.069	3.357
1.261	2.723	2.752	0.515	2.704	2.604	1.276	1.011	2.343	1.262		1.402	1.226	1.287	1.655	1.883	0.52	2.611	0.785	2.379	2.339											2.059	0.52	1.279	1.057	2.04	1.442	1.371	1.603	2.705	2.544			74.603	2.948
0.674	2.58	0.802	2.53	1.291	1.084	2.368	2.56	2.14	2.671		0.482	0.393	0.621	0.785	0.589	0.734	2.001	0.589	0.76	1.144											2.011	2.011	1.217	1.21	1.508	2.314	2.316	2.424	1.771	2.698			127.549	2.611
2.717	1.845	1.867	1.936	0.615	1.03	2.27	2.423	1.456	0.913		1.001	1.508	1.346	0.52	0.76	1.913	0.899	2.077	1.508	0.829											0.589	2.957	0.738	0.734	0.52	0.942	0.907	0.986	2.505	1.128			166.281	4.114
0.476	1.568	1.469	0.973	1.897	1.101	0.892	1.956	0.87	1.012		0.393	1.619	1.993	2.04	2.221	0.856	1.809	2.104	2.229	1.607											0.734	1.21	2.251	2.238	0.92	1.226	0.657	0.837	0.709	1.21			139.406	1.094
0.476	1.375	1.417	1.456	1.47	0.476	1.362	1.362	1.482	2.321		0.555	0.651	1.039	1.631	1.903	2.049	1.093	1.557	2.001	1.745											0.942	1.346	1.117	1.144	1.161	0.832	0.907	1.025	2.402	2.412			46.278	1.536
2.779	0.615	0.892	1.482	2.088	2.352	1.752	0.515	2.175	2.071		1.402	0.555	0.68	1.482	1.57	0.439	0.52	1.057	1.469	0.899											1.923	0.981	1.168	1.272	3.072	2.957	0.885	1.381	0.835	2.831			57.381	2.035
1.495	0.753	0.551	1.011	1.376	2.5	2.211	1.605	1.183	1.307		1.257	0.856	0.651	0.878	0.899	2.475	0.62	0.52	1.482	0.92											2.99	1.001	1.777	0.734	2.247	0.981	2.941	2.999	0.709	1.226			71.43	2.251
0.779	0.892	1.495	1.826	1.763	0.476	1.2	2.105	1.389	0.674		1.075	0.651	0.589	0.735	0.68	1.81	0.708	1.851	0.855	0.809											1.482	1.903	2.198	1.677	0.708	0.589	1.203	0.522	0.811	1.533			0.106	1.323
0.476	1.706	1.804	1.43	1.39	1.216	1.404	1.151	0.515	1.509		0.76	0.621	0.735	0.589	0.439	1.075	1.127	1.482	0.734	2.436											1.242	2.824	2.84	2.221	0.92	2.247	2.415	0.711	1.181	1.226			0.106	1.409
1.291	0.515	0.701	2.253	2.124	0.476	0.754	1.276	0.953	2.116		0.555	0.393	0.856	0.68	0.52	0.785	2.237	1.456	0.52	0.942											0.708	1.02	1.687	3.147	0.52	1.093	1.065	2.284	3.493	0.651			125.496	1.309
1.066	1.1	2.141	0.674	1.291	1.784	1.985	0.802	2.068	2.178		0.482	0.982	0.555	0.589	0.52	0.48	1.127	0.899	2.211	1.482											1.057	2.212	1.464	1.482	1.595	1.075	1.203	0.986	1.524	2.99			117.433	1.4
1.215	1.983	1.532	1.443	0.584	1.32	0.892	2.032	1.048	1.307		0.482	0.555	0.482	0.9	0.785	0.52	1.892	1.733	1.144	0.651											1.057	1.194	0.814	1.02	2.713	0.62	1.758	1.381	1.335	0.809			53.889	3.71
1.557	0.515	0.802	0.871	2.159	2.115	0.803	1.616	1.628	0.913		0.878	0.621	1.346	0.482	1.075	1.36	1.777	0.555	1.316	1.788											0.62	2.838	0.947	1.057	2.964	1.688	0.792	0.558	0.811	1.11			44.117	1.393
1.593	1.556	1.985	0.515	1.118	1.362	1.663	2.351	0.476	2.024		0.589	1.559	0.833	0.439	0.555	0.62	1.075	1.711	1.272	1.711											1.767	1.777	0.558	1.161	1.272	2.604	2.625	1.808	3.118	2.483			54.117	1.855
0.701	0.645	1.231	2.158	0.728	1.152	2.295	1.334	2.21	0.934		0.68	0.921	1.521	0.856	1.402	0.942	0.708	1.345	0.68	1.242											2.79	2.203	1.026	0.651	0.52	3.195	3.197	2.676	0.944	1.545			94.342	3.682
1.376	1.167	0.802	1.291	1.629	2.141	0.933	0.515	0.933	0.516		1.178	0.651	1.21	0.52	0.52	1.57	0.832	0.734	0.878	0.942											2.203	2.247	1.852	0.878	1.242	1.128	1.267	3.113	2.505	1.903			170.317	1.911
2.184	0.673	1.495	0.826	2.168	0.826	1.404	0.476	1.215	1.458		0.785	0.942	0.555	0.68	0.981	1.128	0.785	1.545	2.474	1.429											1.933	1.21	2.826	1.788	1.374	0.856	1.887	1.294	1.419	0.942			60.136	1.673
1.403	0.645	2.261	1.685	1.03	0.476	0.645	1.066	0.515	2.213		0.589	0.878	0.878	1.723	0.52	1.913	0.555	1.36	2.719	2.483											1.226	1.144	2.242	0.555	2.762	1.272	1.313	0.813	1.738	2.918			4.733	1.515
1.151	1.955	0.892	2.319	0.551	1.557	1.118	2.184	1.261	0.646		0.708	0.393	0.621	1.495	1.862	0.734	2.141	0.589	1.557	1.039											1.545	1.057	1.382	2.755	1.903	1.272	1.427	1.353	1.978	3.343			161.824	1.748
0.551	1.544	0.871	1.184	1.593	2.211	2.262	2.15	2.184	1.307		0.856	0.651	0.833	0.878	0.942	1.178	0.877	0.809	0.68	1.128											1.852	2.281	1.787	2.159	1.374	2.713	2.727	1.216	1.078	1.226			152.749	1.386
1.084	2.148	1.306	1.084	0.674	1.39	0.515	2.167	0.674	0.755		0.76	1.02	1.161	1.039	1.583	1.722	2.086	1.494	1.557	0.899											2.597	1.178	2.987	1.482	0.832	1.982	1.939	2.734	2.859	0.942			127.919	1.963
1.965	1.083	1.118	1.417	2.176	0.476	2.286	1.469	2.269	2.152		0.651	1.075	0.52	0.555	1.093	0.981	0.62	0.92	3.393	0.708											2.049	1.093	1.063	3.06	2.865	2.97	1.357	2.022	3.263	1.595			6.466	2.498
1.52	0.701	1.334	1.291	1.216	0.892	0.702	2.574	2.201	2.238		0.735	0.439	1.02	0.708	0.708	0.942	1.63	1.21	1.733	1.734											1.317	2.049	1.984	1.374	1.973	1.272	0.949	1.423	1.511	0.52			26.724	2.016
2.114	1.375	0.973	0.973	1.066	2.236	2.253	1.362	1.348	2.098		0.555	1.128	0.439	0.555	1.001	0.52	1.882	1.161	0.809	3.177											1.456	1.093	1.264	2.281	0.92	1.039	2.901	1.006	0.88	1.469			28.64	1.638
0.674	1.083	2.123	2.105	2.202	0.728	1.605	1.867	1.32	2.178		0.439	1.02	0.962	1.058	1.161	0.76	0.68	0.651	1.345	1.642											1.21	1.862	1.295	1.388	2.221	2.011	1.989	2.92	1.562	0.52			129.155	1.666
0.551	0.933	0.615	2.253	2.115	1.2	2.801	1.708	2.646	1.217		0.833	0.52	0.68	1.893	1.862	2.002	1.331	2.904	1.272	0.68											2.177	1.756	0.837	1.075	4.246	2.289	4.339	2.06	1.391	1.178			79.878	1.232
0.973	0.912	2.15	0.515	1.482	0.702	1.43	0.973	1.994	2.487		0.52	0.555	1.317	0.785	1.226	0.734	1.075	2.559	0.708	0.962											1.287	0.651	1.721	0.981	1.093	4.26	2.158	4.341	0.736	0.52			173.793	2.821
1.261	2.104	0.515	2.227	2.814	2.328	1.927	2.123	1.825	1.938		0.393	0.555	0.76	1.161	0.62	0.734	1.912	1.992	1.387	2.195											0.555	2.255	2.45	1.039	2.727	1.093	1.119	2.301	2.727	2.838			15.922	1.141
2.311	1.993	2.132	1.581	0.728	2.219	1.816	1.306	1.215	0.849		0.708	1.374	0.555	0.708	0.734	1.272	0.68	2.02	0.589	0.734											1.429	2.467	1.168	2.021	2.011	1.953	1.989	1.133	3.185	2.123			175.769	3.122
0.551	1.469	1.605	2.779	1.533	1.508	0.974	0.674	1.507	1.546		0.651	0.9	0.482	1.001	0.856	0.651	1.777	0.589	3.65	0.981											1.777	1.374	2.233	2.597	3.11	2.804	4.155	1.893	2.165	1.482			15.201	1.183
0.476	2.326	0.551	1.616	1.937	2.848	2.141	1.048	1.965	1.262		0.856	0.809	0.921	0.555	0.68	0.832	0.855	0.555	1.494	0.708											1.933	1.619	1.809	1.161	2.372	3.195	3.153	2.859	1.549	2.858			63.449	1.209
2.415	2.73	2.661	2.013	0.615	1.39	1.482	2.167	0.933	1.948		0.52	0.621	0.52	0.621	1.831	2.105	1.83	1.442	1.21	0.651											1.666	1.495	1.279	0.555	1.257	2.428	1.507	3.266	2.965	2.195			63.881	0.945
2.286	0.848	1.605	1.916	1.773	1.966	0.974	1.2	0.848	0.954		0.921	0.621	0.982	0.809	1.21	0.68	1.872	1.177	0.68	0.589											1.711	2.03	1.974	2.264	1.495	1.666	2.564	2.25	2.174	4.398			53.79	0.77
0.476	1.65	1.936	2.244	1.2	1.836	0.515	1.557	1.083	0.974		0.651	1.001	1.128	0.809	1.287	0.832	1.001	1.52	1.128	1.57											0.962	2.412	0.592	1.963	2.514	1.442	1.427	2.61	1.26	2.537			160.882	0.875
0.584	0.515	2.041	1.101	1.927	0.803	0.892	0.701	1.32	0.913		0.785	0.482	1.058	1.416	1.093	1.374	1.36	2.864	0.832	1.093											2.132	1.734	2.277	0.52	1.82	2.633	1.758	1.662	4.453	1.36			28.702	3.892
2.661	2.139	1.2	1.605	1.557	1.663	1.417	1.066	1.32	1.085		0.982	0.921	1.508	0.708	0.62	1.654	1.093	0.734	0.589	3.035											2.776	1.075	2.785	1.558	2.727	1.722	2.374	2.432	2.626	2.212			146.792	1.999
1.545	1.845	2.013	1.101	0.954	1.937	0.476	1.261	2.104	1.247		0.589	1.21	0.439	0.708	0.439	0.62	0.899	1.688	2.297	0.734											1.469	1.57	1.675	2.105	2.706	2.878	2.881	2.94	1.245	0.708			62.14	1.665
1.403	1.616	1.482	0.615	0.551	0.992	2.115	2.114	1.628	2.08		0.708	1.583	0.439	0.76	1.841	0.555	1.241	1.722	0.92	1.429											2.331	2.396	1.529	2.355	1.508	1.558	0.969	3.005	0.653	2.81			178.939	1.634
1.696	0.892	0.973	0.615	0.754	0.933	1.349	1.545	0.913	1.721		0.555	0.439	0.589	0.621	0.832	0.439	1.766	0.68	0.855												1.317	1.242	2.559	3.219	1.469	2.911	1.251	1.627	2.261	3.314			90.05	3.92
2.244	2.021	1.184	1.066	1.011	1.32	0.848	2.269	1.246	1.012		1.093	0.439	0.735	1.595	1.654	0.651	0.832	0.962	0.651												1.545	1.933	2.551	2.38	1.533	1.346	2.542	2.61	0.736	2.655			138.568	1.501
1.936	1.047	0.476	0.826	1.376	1.261	1.697	0.476	2.166	1.35		0.708	1.02	0.68	0.708	1.194	1.872	1.798	1.777	0.76												1.82	0.899	2.013	1.799	2.452	1.583	1.918	1.566	4.32	2.769			174.115	1.49
0.584	0.701	0.674	1.334	2.097	2.069	1.011	2.582	2.104	2.28		0.589	0.393	1.194	0.76	1.711	0.439	1.038	2.719	0.555												1.654	1.872	1.464	2.552	2.077	2.428	1.533	2.125	0.557	1.666			15.724	2.004
1.685	1.275	1.376	1.403	1.73	1.663	1.349	1.985	1.581	1.721		0.68	0.621	0.52	1.678	0.52	1.722	0.52	1.618	0.62												2.677	2.238	1.934	1.456	1.545	2.105	1.655	0.986	3.357	2.544			59.693	1.579
2.004	1.215	1.417	1.696	0.913	0.754	2.236	2.407	1.117	2.116		0.393	1.317	0.555	1.075	0.48	1.272	1.193	1.482	0.52												1.767	1.734	1.529	1.992	1.722	1.777	3.072	1.797	2.727	3.11			56.29	2.005
0.674	0.673	0.615	2.022	0.645	1.32	2.087	3.077	2.595	1.031		0.962	0.76	0.482	0.439	1.257	0.48	0.941	1.508	1.302												1.374	0.68	2.369	1.953	1.128	1.654	1.644	3.12	2.783	3.237			38.337	2.835
1.084	1.456	1.719	1.03	1.168	1.39	1.581	0.933	1.906	2.547		1.374	0.708	0.52	0.439	0.52	1.862	0.734	1.508	3.134												1.456	1.688	1.914	1.7	2.944	3.122	1.187	1.184	1.738	0.62			140.029	1.393
1.184	0.87	2.069	0.674	1.457	0.476	0.848	1.443	2.461	1.919		0.833	0.589	0.482	0.878	0.76	1.287	0.68	0.785	0.981												2.412	2.957	1.652	2.444	2.077	1.257	1.998	1.591	2.442	1.677			36.235	2.03
0.551	1.662	1.184	1.101	0.584	2.245	2.619	1.64	2.792	2.362		0.555	0.393	0.76	0.439	0.734	0.899	0.52	1.83	0.52												0.981	2.396	2.023	1.82	2.281	1.963	2.503	2.041	3.042	0.878			31.711	3.754
1.048	2.058	0.701	0.871	0.871	1.593	2.106	2.219	1.117	2.72		0.589	0.76	0.589	0.76	1.001	0.856	1.075	2.611													1.302	2.15	1.45	2.264	1.374	2.46	1.251	2.441	1.771	2.79			174.803	2.035
1.276	0.912	0.728	0.826	2.168	0.584	2.485	2.759	2.252	0.826		0.735	0.439	0.439	0.439	0.68	1.02	0.708	1.345													1.777	1.992	2.361	1.711	1.933	1.272	1.989	0.967	1.041	2.858			47.276	1.536
1.663	1.29	1.32	1.276	1.508	2.194	3.047	0.476	0.615	1.418		0.833	0.482	0.621	0.708	1.287	0.62	1.161	0.555													1.903	1.11	1.904	1.429	1.508	2.03	1.667	2.041	2.892	1.161			40.923	1.435
2.335	0.701	0.802	1.663	2.176	2.515	1.049	2.56	1.32	1.391		0.393	0.439	0.482	1.388	0.68	1.533	0.68	0.68													2.372	1.81	0.79	2.483	0.942	1.545	0.713	1.765	2.713	1.666			6.321	1.491
1.231	0.701	1.43	1.048	1.805	2.069	1.533	0.615	1.482	2.187		0.439	0.589	0.878	1.001	0.981	1.057	0.832	1.057													0.899	1.442	1.006	1.943	2.72	0.856	2.713	0.813	1.32	1.862			11.777	1.393
0.515	0.912	0.515	1.751	1.867	2.352	2.278	1.569	2.744	2.755		1.145	0.393	0.482	0.68	1.02	0.785	2.104	0.785													1.402	1.883	3.121	1.093	1.11	2.769	0.989	2.654	1.681	0.809			61.842	2.009
1.348	1.627	1.03	2.176	2.06	2.926	1.605	2.618	2.484	0.551		0.68	0.68	0.651	0.589	0.62	1.456	0.877	1.302													1.001	2.087	2.294	1.194	2.077	0.92	2.14	2.309	0.762	3.255			169.812	3.143
1.118	2.217	1.64	2.158	2.447	1.152	0.476	3.186	0.973	2.433		0.52	0.708	0.735	0.555	1.093	0.708	0.981	1.331													0.899	0.942	2.135	3.072	2.281	2.132	2.177	0.558	1.938	1.688			2.003	2.943
1.066	1.684	1.708	1.762	3.041	2.219	2.794	1.168	1.639	1.405		0.589	2.106	0.439	0.856	0.52	0.439	1.093	0.589													2.957	2.529	2.344	2.212	1.272	2.255	1.898	2.06	0.835	2.105			3.156	1.302
1.101	1.684	2.236	2.032	1.247	1.32	0.551	1.532	2.595	2.57		0.482	0.833	0.921	0.621	0.832	1.257	1.271	0.555													2.38	1.841	1.616	2.491	2.203	1.903	2.35	2.258	3.185	2.491			175.132	1.96
1.581	2.003	2.114	2.399	2.176	1.457	0.551	1.469	2.218	0.934		0.393	0.482	0.589	0.735	1.346	0.708	2.229	1.862													1.287	2.698	1.503	2.011	2.684	2.372	2.727	1.851	1.499	1.287			144.573	3.276
1.784	1.964	1.794	2.454	1.444	2.828	2.604	0.584	1.443	2.204		0.482	0.942	2.05	0.651	0.734	0.92	2.625	2.754													1.923	0.981	1.766	1.595	1.057	2.706	0.989	2.292	2.244	2.077			15.13	1.82
0.779	2.506	2.059	0.584	0.515	0.645	1.084	0.645	2.059	1.641		0.76	0.878	0.651	1.128	1.11	1.226	1.21	0.52													2.114	1.558	0.926	1.388	1.001	1.02	2.901	2.72	1.113	1.913			12.975	2.19
2.096	2.39	2.407	1.2	1.482	2.568	1.784	0.551	1.616	1.262		0.621	1.655	1.058	0.76	0.555	0.555	1.02	0.52													1.767	1.963	2.319	1.654	1.161	2.824	3.097	1.099	2.558	1.226			6.533	1.365
2.438	1.215	2.484	2.227	2.704	1.73	2.669	0.728	1.674	2.043		0.555	0.921	1.11	0.555	0.856	0.555	0.855	1.316													1.317	1.688	1.934	0.981	2.762	3.097	1.313	3.057	2.244	2.931			65.39	2.098
2.269	2.235	1.101	1.532	0.826	1.457	3.343	2.951	0.515	1.471		0.555	0.708	0.68	0.76	0.785	1.331	0.62	0.555													0.708	2.03	0.926	0.734	3.171	1.057	0.767	3.082	1.978	1.287			170.912	1.456
1.887	1.442	2.227	1.508	0.674	0.933	1.663	0.476	0.848	0.478		0.621	0.482	1.546	0.9	0.942	0.52	2.194	2.963													2.021	2.105	2.785	2.364	1.242	1.287	2.549	1.216	1.197	0.785			15.988	1.372
2.022	1.361	1.43	0.615	0.848	2.15	1.246	1.897	0.973	1.067		0.52	1.001	0.76	0.921	2.475	0.809	1.57	2.001													1.943	1.429	2.581	1.933	2.412	2.514	1.327	0.789	2.912	2.306			30.672	1.817
2.407	0.933	1.32	2.724	2.485	2.344	1.741	2.141	0.913	1.049		0.393	0.393	0.833	0.482	0.708	0.856	1.952	0.52													1.346	1.777	1.382	2.648	1.093	1.402	1.713	2.449	1.305	2.506			172.419	1.26
1.03	0.802	2.807	1.39	1.363	1.651	0.871	3.144	1.117	2.941		0.942	0.439	1.178	2.04	1.756	0.52	1.882	1.415													1.619	2.077	2.251	2.734	1.7	1.82	1.979	1.579	3.185	2.114			94.845	1.881
2.375	2.293	1.291	0.754	1.444	1.847	0.584	2.807	2.05	1.764		2.187	0.621	0.708	0.589	0.589	1.02	1.798	0.52													1.953	1.903	1.134	2.491	1.81	2.483	2.647	1.639	2.345	2.46			39.205	2.013
1.569	0.673	0.515	1.887	1.773	0.892	0.892	2.193	1.965	1.764		0.439	0.482	0.735	1.039	0.589	2.633	3.052														2.734	0.76	1.151	1.495	2.498	1.883	1.887	2.565	0.762	2.734			92.8	2.45
1.184	2.251	0.973	2.423	1.917	0.674	0.674	1.417	3.094	3.062		0.921	0.785	0.555	1.145	0.52	0.62	1.001														1.722	1.711	2.259	1.287	2.132	1.973	1.939	1.742	2.353	1.226			1.615	2.223
0.933	1.761	1.897	0.728	2.352	1.469	0.871	2.86	2.819	2.748		0.555	0.785	1.075	0.52	0.62	1.943	1.618														0.962	1.963	1.45	1.001	2.049	1.903	2.915	1.973	2.971	2.97			20.816	3.147
0.992	1.011	2.244	1.32	0.871	1.101	1.118	2.522	2.302	2.195		0.52	0.878	0.962	0.52	0.962	0.92	2.313														0.651	2.331	2.135	2.514	3.159	3.097	2.177	2.022	2.129	3.267			162.51	1.302
2.303	1.519	0.728	1.508	1.674	0.674	0.476	0.436	1.32	1.364		1.643	1.361	0.68	0.555	0.962	0.62	0.76														1.745	2.03	1.026	0.878	2.159	2.132	3.078	2.9	1.197	1.128			69.803	2.59
0.515	1.835	1.348	1.784	1.857	1.152	1.917	1.64	2.866	2.837		0.921	0.393	0.833	1.521	0.52	0.62	1.83														0.62	0.734	2.434	1.402	0.555	2.049	2.299	0.558	2.818	1.346			62.606	1.925
2.219	0.848	1.856	1.956	0.515	1.066	1.966	0.992	2.43	2.41		0.393	0.651	0.921	0.735	1.21	0.942	0.555														1.677	1.075	2.369	2.559	3.022	1.331	1.22	2.179	1.305	2.79			135.926	1.75
0.515	1.319	1.403	2.294	0.892	0.476	3.187	0.615	0.645	0.755		0.785	0.52	0.942	0.9	0.68	1.226	1.127														1.862	2.339	2.385	2.132	2.168	2.964	1.802	2.727	3.251	0.708			45.849	1.365
1.03	2.157	1.965	1.417	0.974	1.995	2.848	2.244	0.778	1.709		0.555	0.393	0.878	1.11	1.302	0.708	0.809														0.878	2.114	2.135	2.396	2.94	0.589	1.494	3.107	3.222	2.741			164.903	1.409
1.456	1.855	2.368	1.545	1.101	1.917	2.202	2.731	0.87	0.954		0.621	0.621	1.495	1.039	0.68	1.416	0.65														2.203	2.663	2.536	2.567	1.756	2.396	2.23	2.359	1.305	3.285			99.962	1.358
1.836	1.065	1.39	1.916	1.011	3.163	1.417	1.532	2.235	2.247		0.393	1.388	0.809	0.52	0.589	0.439	1.256														1.346	1.963	0.592	2.114	1.862	1.442	3.512	1.662	2.727	2.195			121.344	2.758
1.011	1.469	1.532	1.101	1.066	2.913	2.92	0.436	2.826	0.551		0.393	1.821	0.735	1.093	0.809	1.257	0.62														0.708	1.677	0.904	2.641	3.484	1.973	2.713	1.893	0.682	2.483			10.152	2.87
2.244	1.761	1.836	0.674	0.974	2.303	2.676	1.334	1.429	2.741		0.878	1.194	0.878	0.52	0.589	0.809	0.68														1.242	1.533	1.924	1.144	2.03	3.484	1.313	3.502	1.918				63.692	1.957
1.877	1.275	0.953	1.469	2.946	1.482	0.551	2.375	2.61	1.391		0.393	0.878	0.785	0.482	1.21	0.52	1.161														1.992	3.484	2.003	0.899	1.144	1.799	2.391						11.999	1.754
0.953	0.953	1.03	1.291	1.887	2.854	0.476	2.696	2.476	2.685		0.589	1.21	1.521	0.52	0.52	1.745	1.52														1.456	0.52	2.52	1.777	2.804	2.23	2.238						12.087	1.89
1.334	1.15	1.362	0.871	2.078	2.575	1.32	1.261	1.568	2.394		0.68	0.878	1.993	0.708	0.785	0.439	1.52														0.942	0.899	2.294	2.002	1.144	1.317							8.07	2.583
1.443	0.933	1.456	1.215	3.321	0.551	1.084	1.994	1.29	1.217		0.735	0.555	0.621	0.708	0.856	1.402	1.557														1.194	1.666	0.558	2.514	1.788	2.817							72.568	1.752
1.826	0.778	0.674	1.215	2.874	0.515	3.493	1.291	1.215	0.826		0.52	0.921	1.701	0.856	1.287	1.144	0.785														1.756	1.913	1.339	2.23	1.456	2.105							6.339	1.995
1.469	0.728	0.913	0.645	2.245	1.049	1.52	1.887	2.003	2.006		0.68	0.439	1.402	1.128	1.057	0.48	1.177														0.785	1.144	2.714	3.189	2.264								65.1	1.682
0.973	0.615	0.476	0.515	1.376	1.557	2.725	2.269	2.192	1.307		0.482	1.058	0.785	0.482	1.001	1.001	0.785														1.302	2.741	1.743	2.506	1.733								11.516	2.098
1.651	1.167	1.066	0.515	2.848	2.352	1.508	1.651	1.772	1.764		1.571	1.873	0.589	1.429	1.161	0.856	2.705														1.442	1.144	1.883	1.82									12.458	2.114
1.403	1.011	2.932	1.836	2.746	2.907	2.807	0.645	0.87	2.213		0.482	0.76	1.128	0.52	0.48	2.159	0.708														1.903	0.708	2.678	1.745									66.105	1.961
0.701	2.825	0.615	1.985	0.848	1.261	1.261	1.663	1.482	1.641		0.555	0.9	1.075	0.482	0.942	0.589	0.734														1.607	1.631	2.361	3.484									165.057	1.47
1.184	1.906	0.645	3.285	0.728	1.482	1.43	1.856	1.544	0.913		0.809	0.393	0.982	0.52	0.899	1.388	0.62														2.15	2.132	2.294	2.306									149.134	2.382
3.021	2.003	0.515	3.015	1.247	2.4	1.975	1.403	1.926	1.521		0.439	1.02	0.52	1.521	1.883	1.973	1.882														2.114	2.141	3.064	2.372									51.989	1.4
0.973	3.16	2.059	2.423	0.551	2.662	0.476	0.645	1.065	1.828		0.856	0.439	1.075	0.52	0.68	1.595	1.777														1.272	1.7	0.712	2.905									50.523	1.675
0.728	2.93	0.645	1.443	1.593	1.362	2.168	1.39	1.482	1.445		0.68	0.393	0.785	1.745	1.841	1.953	0.734														1.21	1.039	0.558	2.38									66.192	2.242
0.584	2.2	2.114	3.221	2.311	1.946	1.708	2.132	1.532	1.405		0.393	0.555	1.904	2.022	0.734	1.654	1.872														0.785	2.186	0.558	1.331									87.329	2.803
2.05	1.361	2.123	2.53	2.697	1.52	0.933	1.403	2.059	0.826		0.735	1.075	0.68	1.469	1.374	2.878	1.606														0.832	2.203	2.361										136.865	2.73
2.087	3.032	3.015	0.848	1.184	1.816	0.702	2.391	2.327	1.262		0.52	0.982	1.058	0.555	2.168	0.62	1.699														2.281	1.767	1.914										68.34	2.942
0.551	0.912	2.351	0.551	1.557	2.219	1.617	1.43	0.802	1.968		0.482	1.11	0.439	1.075	1.7	2.221	2.466														0.785	1.093	0.624										66.224	2.082
2.041	2.429	2.319	0.826	2.439	1.686	1.629	2.399	0.551			0.809	0.856	1.332	1.303	0.899	1.057	1.57														1.923	2.221	1.766										136.534	2.38
2.919	0.551	1.508	1.135	2.538	0.826	1.917	0.476				1.429	0.482	1.571	1.093	1.545	1.416	2.03														2.322	0.962	3.503										68.245	2.458
2.368	0.515	3.15	0.515	1.291	1.686	1.049	1.64				0.439	0.982	1.416	0.439	1.302	0.555	2.379														0.76	1.346	2.08										136.983	2.492
2.343	1.604	2.446	2.269	1.837	1.937	1.376					0.76	0.621	0.9	1.075	0.785	1.178	1.075														3.484	2.552	2.426										76.05	1.68
1.456	1.167	0.476	1.616	1.521	1.482	2.141					1.374	2.281	0.52	0.833	1.02	1.82	1.177														1.82	0.555	1.279										114.689	2.239
2.738	0.728	0.754	0.515	1.917	0.892	1.52					1.075	0.555	0.68	1.863	0.48	0.589	2.754														1.677	0.76											11.846	1.957
0.476	2.2	0.728	2.786	2.202	1.152	2.4					1.789	0.76	1.443	0.621	2.123	0.555	0.555														1.558	2.444											169.942	0.84
1.084	2.674	0.973	1.696	1.652	1.306						0.856	1.508	0.708	1.02	0.589	0.809	1.642														1.666	0.878											127.154	2.17
2.438	1.375	1.569	2.71	1.663	2.236						0.962	0.76	0.921	0.621	1.619	1.619	1.699														1.093	0.52											127.206	2.59
0.476	2.468	1.151	2.632	0.702	2.36						1.058	0.735	0.856	0.785	1.128	1.039	1.127														0.942	2.951											82.557	2.102
1.334	0.645	3.519	1.334	1.508	0.848						1.093	1.093	0.735	1.443	1.82	1.374	0.62														1.831	2.114											10.07	2.31
1.101	2.536	0.551	1.403	1.976							0.393	1.075	1.039	1.689	0.651	0.856	1.653														0.785	0.439											105.511	2.662
2.375	1.639	0.701	1.946	0.728							1.842	1.02	0.555	0.9	0.76	1.11	0.589														1.933	1.963											85.64	1.82
0.476	0.583	1.482	2.244	1.417							0.621	1.128	0.482	0.52	0.68	1.075	1.507														1.469	1.745											170.699	1.33
1.708	1.361	2.618	1.74	1.276							0.393	0.982	0.439	0.589	0.48	0.651	1.83														1.57	3.484											7.781	1.894
2.399	1.855	1.605	1.651	2.176							0.621	1.075	0.439	0.589	0.832	1.482	2.03														2.931	0.393											10.057	2.03
0.615	1.334	2.604	0.848	2.287							1.02	1.242	0.439	0.589	0.555	2.506	0.899														0.981	0.68											121.924	1.61
1.348	0.802	1.469	2.05	0.826							1.607	0.856	0.9	1.482	1.495	0.48	1.038														1.317												11.873	1.816
2.618	1.845	1.794	1.545	0.551							0.856	0.651	0.809	0.52	1.075	0.651	0.877														1.711												134.405	2.452
2.375	0.701	1.376	0.551								1.402	0.856	2.239	1.001	1.11	0.708	0.855														2.264												154.336	2.103
1.482	2.058	1.897	1.348								0.785	0.76	0.439	0.735	1.21	1.688	1.226														1.903												122.201	3.852
0.933	0.551	2.176	1.403								0.589	1.8	0.621	0.809	0.878	1.161	0.809														0.555												50.982	1.963
1.456	1.662	1.628	2.132								0.555	0.621	0.555	1.039	0.962	0.62	0.877														2.114												51.003	2.24
1.261	0.645	1.74	2.343								1.303	0.68	0.809	0.809	0.52	1.745	1.851														1.272												24.016	1.409
1.916	1.718	1.048	0.754								0.785	0.942	1.272	0.651	0.439	1.128	0.981														1.631												90.379	2.244
1.532	0.87	2.041	0.933								0.856	0.809	0.833	1.039	0.981	1.831	2.255														0.651												153.481	2.802
1.916	1.866	1.443									0.76	0.52	1.332	0.439	0.962	1.226	1.36														2.141												20.9	1.75
0.615	0.933	0.584									0.921	1.443	0.76	0.76	0.878	2.38	0.68														1.374												21.105	1.302
0.584	1.429	1.348									0.942	0.589	1.145	2.177	2.388	1.242	0.734														1.677												79.721	1.33
1.348	1.58	1.417									0.708	1.226	0.555	0.651	0.962	1.02	0.589														1.631												16.935	2.66
1.52	1.402										0.439	0.942	0.921	0.856	0.708	1.456	1.177														1.469												130.92	1.421
0.476	2.031										0.439	1.093	0.735	0.52	0.589	2.021	0.832																										108.543	1.543
1.469	1.429										0.439	1.303	1.02	1.402	0.962	1.02	3.272																										121.499	2.096
1.897	0.912										0.52	0.439	0.878	1.508	1.677	1.346	0.555																										166.41	2.803
0.584	0.972										0.76	0.393	0.942	0.482	1.093	2.619	1.57																										11.013	2.239
1.362											0.982	1.443	1.689	0.68	0.878	1.287	0.877																										45.139	2.805
1.663											0.589	0.621	0.589	1.058	1.317	0.589	2.611																										179.505	2.241
0.476											0.439	0.393	0.785	0.878	1.841	1.619	1.256																										129.701	1.536
1.456											2.213	1.194	0.589	0.555	0.832	1.429	0.589																										33.408	1.05
1.508											0.555	0.982	0.555	1.02	0.76	1.469																											177.444	2.105
1.469											0.52	1.02	0.942	0.982	1.128	0.651																											117.735	1.89
2.227											0.482	1.02	0.651	0.621	1.075	1.257																											127.26	1.099
											0.621	0.555	1.863	1.21	2.195	0.439																											158.329	1.754
											0.52	1.303	0.68	1.039	1.001	1.831																											90.613	1.818
											1.583	0.68	0.921	1.287	1.388	1.442																											76.608	3.15
											1.346	0.482	0.439	0.555	0.555	1.287																											136.479	1.752
											0.439	0.589	1.571	0.439	1.893	0.439																											107.562	1.676
											0.76	1.734	1.001	0.833	1.317	1.178																											36.254	1.365
											0.76	0.809	0.735	0.621	0.708	1.144																											18.827	1.246
											0.555	0.589	0.52	0.68	1.81	2.087																											137.785	3.507
											0.555	0.439	1.21	1.689	0.981	1.128																											21.476	1.323
											0.856	0.393	0.555	0.833	0.52	0.832																											154.721	2.242
											1.21	0.393	0.962	0.439	1.545	0.981																											114.514	1.68
											1.226	1.583	0.52	0.982	1.642	1.583																											124.828	1.821
											0.921	0.809	1.11	1.559	1.302	0.68																											1.907	2.384
											0.962	0.482	0.785	0.809	0.651	0.68																											78.258	2.032
											0.651	0.878	1.075	0.439	1.128	2.087																											125.23	2.45
											1.226	0.856	0.482	1.11	0.52	1.178																											103.855	2.24
											0.393	0.482	0.708	0.9	0.832	1.093																											178.084	1.372
											0.785	0.708	0.439	0.621	1.654	1.317																											138.185	1.684
											0.439	3.238	1.482	1.128	1.02	0.76																											139.845	1.894
											1.81	0.589	0.439	0.68	1.495	0.589																											69.097	2.098
											0.621	0.52	1.194	1.075	0.555	1.953																											147.165	1.96
											0.833	1.02	0.962	0.621	0.439	0.878																											174.03	2.52
											0.856	2.169	0.809	0.962	1.128	1.521																											4.404	1.386
											0.735	1.145	0.589	1.482	1.257	1.11																											87.25	1.54
											0.942	0.833	0.621	1.546	1.039	2.552																											50.217	2.239
											0.962	0.68	0.708	1.093	1.075	1.521																											123.762	1.674
											0.482	0.982	0.439	0.52	1.688	2.347																											77.519	1.682
											1.595	0.833	0.921	1.058	0.734	0.651																											35.615	2.098
											0.555	0.708	1.317	1.495	0.942	0.439																											35.935	2.096
											1.161	0.482	1.145	0.439	0.52	0.785																											25.792	1.751
											0.621	0.52	0.9	1.226	0.92																												156.459	1.892
											0.68	0.621	0.621	0.962	1.039																												112.534	2.803
											0.76	0.393	0.589	0.856	1.7																												76.977	3.147
											1.11	0.52	0.921	0.708	0.589																												139.635	1.379
											0.651	0.735	0.482	0.833	0.48																												74.725	2.943
											1.001	0.809	0.785	0.651	0.832																												3.177	1.816
											1.643	0.555	1.482	0.982	1.943																												174.54	2.102
											0.589	1.058	0.68	0.651	0.48																												91.154	1.681
											0.856	2.239	0.482	0.555	0.878																												121.185	1.822
											0.393	1.194	0.482	1.583	0.589																												116.41	3.01
											0.68	0.942	0.589	0.833	1.128																												149.332	1.822
											1.178	0.785	0.856	1.619	1.346																												74.897	2.802
											0.393	1.02	1.429	0.482	1.128																												170.265	3.85
											0.482	0.962	0.555	0.589	1.242																												56.095	2.662
											0.555	0.785	1.178	0.482	1.7																												90.842	1.54
											0.651	0.555	0.735	0.856	0.68																												83.62	1.818
											0.856	0.621	0.52	0.785	0.439																												6.166	1.675
											1.178	0.833	0.833	1.178	0.942																												52.448	1.386
											0.393	0.439	0.651	0.555	1.178																												104.749	2.244
											0.942	0.621	1.093	1.21	2.281																												86.599	2.38
											0.942	0.735	2.965	0.856	1.416																												132.134	1.962
											1.303	0.878	0.76	0.735	2.38																												179.071	2.52
											0.589	1.075	2.022	1.332	0.52																												69.329	1.681
											0.393	0.651	1.039	1.272	1.02																												52.55	3.507
											0.482	1.242	0.76	2.46	1.257																												75.084	2.241
											0.439	0.52	2.031	2.124	0.981																												40.92	1.54
											1.346	0.878	1.161	0.52	1.161																												166.804	3.15
											0.555	1.789	0.921	0.735	1.001																												171.866	1.96
											1.11	1.21	0.708	1.287	0.809																												14.184	1.82
											0.76	0.878	0.621	0.833	1.82																												116.667	1.676
											1.128	0.878	0.735	0.589	1.11																												61.753	2.098
											1.595	0.555	1.226	1.226	0.92																												136.488	1.688
											0.856	2.087	0.621	1.058	0.589																												121.057	3.082
											0.393	0.962	0.68	0.708																													145.92	2.114
											0.52	0.942	0.962	1.093																													170.809	3.084
											0.589	0.809	1.756	0.856																													124.235	2.94
											1.001	0.393	0.482	1.712																													62.745	2.379
											0.68	0.52	1.093	0.809																													105.646	1.677
											2.069	1.914	0.942	0.9																													138.06	1.68
											2.742	0.555	0.439	1.272																													145.854	2.105
											0.708	0.982	0.651	0.482																													98.292	1.351
											0.942	0.589	0.68																														66.459	1.26
											0.9	0.52	0.651																														136.645	3.852
											0.482	0.76	0.735																														155.011	1.358
											1.456	3.966	0.555																														61.747	3.08
											2.142	0.982	0.809																														169.346	2.055
											0.9	0.439	0.482																														120.741	1.309
											0.9	1.075	0.439																														7.583	1.685
											0.482	1.272	1.482																														173.031	2.382
											0.942	0.856	1.607																														150.824	2.101
											0.809	0.856	0.651																														171.174	2.38
											0.856	1.361	0.809																														117.9	3.507
											1.521	2.34	0.482
											0.68	1.831	0.621
											0.735	1.11	0.833
											0.856	1.194	0.52
											0.482	0.942	0.809
											0.651	0.651
											0.393	0.52
											0.785	0.651
											1.689	0.9
											1.194	0.393
											0.52	0.393
											0.393	0.708
											0.708
											0.708
											0.555
											0.833
											0.735
											0.439
											0.621
											0.589
											0.393
											0.439
